# Supplementary material for: Association between CD14 Promoter -159C/T Polymorphism and the Risk of Sepsis and Mortality: A Systematic Review and Meta-Analysis
Source: PLoS One. 2013 Aug 19;8(8):e71237. doi: 10.1371/journal.pone.0071237 (PMC3747171; doi:10.1371/journal.pone.0071237)
Supplement: Table S2 — The results of quality evaluation for included studies. (XLS) [file pone.0071237.s002.xls]

## Sheet: Sheet1
Table S2. The results of quality evaluation for included studies
First author	Year	Is the Case Definition	Representativeness	Selection of	Definition of	Comparability of	Ascertainment	Non-Response	Determination for	Total
		Adequate?	of the Cases	Controls	Controls	Cases and Controls	of Exposure	Rate	cases and controls	Score
Hubacek JA	2000	1	1	1	1	0	1	1	1	7
Heesen M	2002	1	1	1	1	0	1	1	1	7
Gibot S	2002	1	1	1	1	0	1	1	1	7
Ahrens P	2004	0	1	1	1	1	1	1	1	7
Barber RC	2004	1	1	1	1	1	1	1	1	8
Nakada TA	2005	1	1	1	1	0	1	1	1	7
Zhang DL	2005	1	1	1	1	0	1	1	1	7
D'Avila LC	2006	1	1	1	1	1	1	1	1	8
Jessen KM	2007	1	1	1	1	1	1	1	1	8
de Aguiar BB	2008	1	1	1	1	0	1	1	1	7
Gu W	2008	1	1	1	1	1	1	1	1	8
Yuan FF	2008	0	1	1	1	0	1	1	1	6
Fallavena PR	2009	1	1	1	1	1	1	1	1	8
Lin J	2009	1	1	1	1	1	1	1	1	8
Shalhub S	2009	1	1	1	1	1	1	1	1	8
Davis SM	2010	0	1	1	1	0	1	1	1	6
Shimada T	2011	1	1	1	1	1	1	1	1	8
